# Supplementary material for: MacGyvered Multiproperty Materials Using Nanocarbon and Jam: A Spectroscopic, Electromagnetic, and Rheological Investigation
Source: J Funct Biomater. 2022 Jan 10;13(1):5. doi: 10.3390/jfb13010005 (PMC8788530; doi:10.3390/jfb13010005)
Supplement: Supplementary file 1 [file jfb-13-00005-s001.zip]

Archive with 1 entries (1 files):
- jfb-1494653-supplementary.pdf
